# Supplementary material for: Benchmarking Multimodal Large Language Models for Cardiopulmonary Findings on Chest Radiographs: Sex-Stratified Discrimination and Operating Characteristics
Source: Diagnostics (Basel). 2026 Jul 7;16(13):2131. doi: 10.3390/diagnostics16132131 (PMC13361219; doi:10.3390/diagnostics16132131)
Supplement: Supplementary file 1 [file diagnostics-16-02131-s001.zip]

Archive with 1 entries (1 files):
- diagnostics-4394941-supplementary.pdf
